# Supplementary material for: Convergent NMDA receptor—Pannexin1 signaling pathways regulate the interaction of CaMKII with Connexin-36
Source: Commun Biol. 2021 Jun 8;4:702. doi: 10.1038/s42003-021-02230-x (PMC8187354; doi:10.1038/s42003-021-02230-x)
Supplement: Supplementary file 3 — Supplementary Data 1 [file 42003_2021_2230_MOESM3_ESM.xlsx]

## Sheet: Figure 1 Data
	Figure 1b - FRET Efficiency						Figure 1d - gapFRAP						Figure 1e - GJP Size						Figure 1f - GJP Frequency
	WT	WT (Iono)	R278A	R278A (Iono)			WT	WT (Iono)	R278A	R278A (Iono)			WT	WT (Iono)	R278A	R278A (Iono)			WT	WT (Iono)	R278A	R278A (Iono)
	0.103603	0.0824828	0.0409336	0			-0.0891146	0.799077	0.0988966	0.0453546			7.3109	4.5632	1.1691	1.0721			0.25	0.230769	0.214286	0.6
	0.167009	0.109164	0.0401146	0			-0.220331	0.426587	0.0667531	0.353866			1.9287	2.1927	3.184	0.6734			0.0909091	0.0833333	0.0625	0.4
	0.132022	0.0545824	0.0173569	0			-0.0248496	0.731558	0.181859	0.12625			1.6216	4.908	1.0344	0.5388			0.133333	0.125	0.1875	0.111111
	0.108069	0.0995196	0.0364232	0			0.234869	-0.0538935	0.135357	0.0196034			0.9751	2.5268	0.7273	0.9428			0.111111	0	0.15	0.111111
	0.0658367	0.0179204	0.00699518	0			0.0458494	0.101667	0.187528	0.368457			1.7294	3.0655	1.1475	0.6519			0.5	0.0769231	0.5	0.181818
	0.0930987	0.0316503	0.0366419	0			0.0957251	0.0422586	0.105348	0.314835			6.562	1.7509	1.0506	0.9644			0.1	0.166667	0.125	0.1
	0.06884	0.041304	0.0495416	0.026122			-0.0243507	1.32133	0.0248976	0.336196			4.2939	3.4857	2.1442	2.6992			0.2	0.1	0.5	0.153846
	0.0365013	0.0605134	0.073079	0.0305999			-0.0372037	1.25	0.0194113	0.0135635			5.5061	1.627	1.5732	1.557			0.125	0.0465116	0.0689655	0.111111
	0.078272	0.0767721	0.0291088	0.0154317			0.297525	0.471992	0.0624157	0.00295094			3.9167	1.2553	2.4406	3.2271			0	0.142857	0.0689655	0.5
	0.0770975	0.0942069	0.0682573	0.0124492			0.350034	0.0533672	0.0980611	0.0400371			6.8206	2.7207	2.8554	2.8931			0.333333	0.166667	0.111111	0.0625
	0.0948378	0.10602	0.0728726	0.00479343			0.0656035	0.0827477	0.0640569	0.0741578			1.487	2.8392	1.2176	2.8069			0.0909091	0.2	0.25	0.0666667
	0.0742066	0.0358762	0.0292243	0			0.0310284	0.478596	0.107111	0.080312			4.2292	3.7767	1.0452	2.0042			0.0731707	0.176471	0.0555556	0.222222
	0.0953812	0.0638631	0.0215036	0			0.157576	0.234676	0.157419	0.0555132			3.2648	5.5384	1.3253	4.3962			0.111111	0.04	0.0454546	0
	0.195749	0.0650074	0.00197336	0.0237043			-0.0664697	0.279494	0.072774	0.13767			1.4439	4.5148	1.4546	2.4298			0.105263	0.0833333	0.1	0.117647
	0.0976216	0.0772495	0.0247006	0			-0.000601685	0.0718363	0.117051	0.0795857			1.4115	5.1559	3.0386	0.4148			0.1	0.1	0.0740741	0.0833333
	0.132781	0.0183345	0.0264415	0.0186887			0.0104724	-0.0805415	0.0813071	0.13104			5.0212	2.9739	1.4008	0.932			0.0714286	0.0833333	0.166667	0.222222
	0.175109	0.0555882	0.0214205	0.0128852			0.0791667	0.0674967	0.053177	-0.0329089			2.3436	1.7348	0.6519	1.4008			0.166667	0.166667	0.0714286	0.0555556
	0.0809348	0.0977993	0.0207525	0			0.0831725	0.0445344	0.183849	0.0551964			1.6432	4.504	1.196	3.2325			0.157895	0.0606061	0.125	0.0526316
	0.0767392	0.0716294	0.0183669	0.0739092			0.104718	0.0923761	0.153739	-0.00186644			4.0838	2.6884	0.8836	1.6863			0.272727	0.166667	0.166667	0.0526316
	0.134625	0.0960292	0	0.109279			0.0626155	0.153026	0.132313	-0.0145088			7.9789		1.5839	1.5516			0.133333	0.142857	0.222222	0.230769
	0.0782989							-0.0485927	0.213422	0.0856143			1.9395
								0.00155682	0.201317	0.0787037
										0.0545672
										0.0649713

## Sheet: Figure 2 Data
	Figure 2b - FRET Efficiency; CaMKII mutants													Figure 1c - FRET Efficiency; Cx36 mutants
	CTRL	CTRL (Iono)	WT (KN93)	F293A	F293A (Iono)	R296A	R296A (Iono)	T286A	T286A (Iono)	T286D	T286D (Iono)			CTRL	CTRL (Iono)	R278A	R278A (Iono)	K279A	K279A (Iono)	K281A	K281A (Iono)
	0.0928729	0.145438	0.0361626	0.048704	0.0294696	0.0225615	0.0551242	0.139601	0.0548599	0.0620715	0.103405			0.0928729	0.145438	0	0.050485	0.0134492	0.0482229	0.0817707	0.108485
	0.0751824	0.118166	0.0166716	0.0849238	0.0107969	0.0189184	0.0423768	0.116107	0.122255	0.0235538	0.0484608			0.0751824	0.118166	0.0109671	0.0452993	0.0477851	0.0238532	0.0885748	0.0279543
	0.0436686	0.083321	0.045029	0.0230004	0	0.0153061	0.0781335	0.0722845	0.111077	0.0215927	0.0396241			0.0436686	0.083321	0.0627402	0.0873043	0.0457742	0.0904902	0.0536008	0.0645389
	0.0383849	0.054026	0.0232048	0.0141171	0.0170349	0	0.040337	0.130103	0.0413578	0.0329094	0.0479512			0.0383849	0.054026	0.00856632	0.0425781	0.048572	0.0522388	0.0220255	0.0621299
	0.0237723	0.10366	0.0174002	0.0191161	0.0123819	0.0298887	0.0784137	0.110747	0.0404372	0.0167163	0.0808837			0.0237723	0.10366	0.0492826	0.0525545	0.0843526	0.104797	0.0452565	0.0536842
	0.0416091	0.0974636	0.035148	0.00979639	0.0436173	0.0268949	0.00851914	0.110952	0.122686	0.0383471	0.0749929			0.0416091	0.0974636	0.0716697	0.057784	0.0324702	0.084317	0.046012	0.0694025
	0.0425393	0.0598581	0.00734164	0.0281557	0.0327565	0.0417948	0.0257607	0.0610896	0.0850611	0.0177763	0.0806505			0.0425393	0.0598581	0.0642621	0.0524529	0.0597063	0.0894356	0.0899556	0.054256
	0.0541816	0.0734068	0.00320856	0.00638774	0.0496088	0.00479976	0.0433162	0.0831431	0.085719	0.0650759	0.0952605			0.0541816	0.0734068	0.0688567	0.0323476	0.0469435	0.0933269	0.0260372	0.0479021
	0.0710351	0.0545592	0.0492281	0.0081283	0.0417694	0.0512663	0.0569495	0.111506	0.0377119	0.0441177	0.0954399			0.0710351	0.0545592	0.0824444	0.0427971	0.0563392	0.0499233	0.0327287	0.0744728
	0.0549569	0.0589408	0.0283549	0.0203064	0.0208333	0.0621242	0.0780888	0.161496	0.0334697	0.0437556	0.133534			0.0549569	0.0589408	0.0500112	0.0709629	0.0401722	0.0829737	0.0504041	0.0874898
	0.0564615	0.0912483	0.0223653	0.00408271	0.00257006	0.0294168	0.00312378	0.110403	0.0522806	0.0927436	0.0841195			0.0564615	0.0912483	0.0469983	0.0553869	0.0286869	0.0921915	0.0451813	0.0806273
	0.0379121	0.0897981	0.0478602	0.0439791	0.00720721	0.0578589	0.0384789	0.00010553	0.0122023	0.0378361	0.0211586			0.0379121	0.0897981	0.0630143	0.076087	0.0533911	0.0622645	0.0332031	0.100124
	0.0432753	0.0720592	0.0558712	0	0.0267582	0.0786732	0.0089451	0.0135571	0.0420667	0.0788651	0.0325255			0.0432753	0.0720592	0.0465329	0.0740319	0.0638329	0.0698603	0.11562	0.0543145
	0.0540327	0.0847327	0.0510737	0.00721327	0.0173151	0.0273047	0.000140154	0.0869338	0.0217143	0.0345233	0.107033			0.0540327	0.0847327	0.0475628	0.065133	0.0162321	0.0596206	0.0600115	0.0739145
	0.0707211	0.0666052	0.0410669	0.0146628	0.02149	0.0151454	0	0.120734	0.0345125	0.0732381	0.0819568			0.0707211	0.0666052	0.136117	0.105746	0.0635522	0.055589	0.0402359	0.0507093
	0.0425764	0.127085	0	0.0902265	0.0353144	0.0147845	0.00227463	0.0641308	0.0125731	0.0148625	0.0471685			0.0425764	0.127085	0.0746173	0.140976	0.0589829	0.0447821	0.11095	0.0631598
	0.0285433	0.0665927	0.0675613	0.0686981	0	0.0127979	0.0110849	0.0693398	0.0245203	0	0.0530303			0.0285433	0.0665927	0.140458	0.114362	0.058096	0.060441	0.0462329	0.0209281
	0.0661069	0.0596292	0	0.028466	0.0141455	0.0495686	0.024443	0.127883	0.00702349	0.0190144	0.0585183			0.0661069	0.0596292	0.0420245	0.0400903	0.0350786	0.0287611	0.0518373	0.0541102
	0.0209776	0.0626519	0	0.0155691	0.0190678	0.00803147	0.00458365	0.0734224	0.0753186	0.0611396	0.0924029			0.0209776	0.0626519	0.0955882	0.0251803	0.0531378	0.0303817	0.0634084	0.0914815
	0.0738017	0.0589549	0.00251456	0.0442518	0.00727493	0.0598228	0.00130018	0.0140071	0.0550982	0.0108344	0.00521651			0.0738017	0.0589549	0.0680942	0.0515988	0.0313779	0.0405658	0.0424415	0.0864365
	0.0461049								0.0621654	0.0532166	0.0590333			0.0461049			0.0301754
									0.0671172	0.0506289	0.0442925

## Sheet: Figure 3 Data
	Figure 3b - FRET Efficiency
	CTRL	Ionomycin	BAPTA	DMSO
	0.0438185	0.12441	0.00786184	0.124369
	0.0356289	0.124931	0.0242973	0.179269
	0.0789474	0.115701	0.0188499	0.0511172
	0.0636895	0.0906205	0.0399561	0.0475864
	0.0520723	0.0882973	0	0.143074
	0.0432035	0.0595568	0.0113908	0.0471759
	0.055974	0.0767784	0	0.0628551
	0.0566426	0.0496177	0	0.074376
	0.0819939	0.0697457	0.00364328	0.0608938
	0.0569844	0.0493391	0.0514423	0.0872854
	0.09809	0.0845107	0.0122485	0.0672837
	0.0887815	0.0777457	0.000617284	0.0413573
	0.0552585	0.0436836	0.0216464	0.0661677
	0.0614538	0.0547197	0.0158782	0.0270178
	0.0715953	0.0521503	0.0212142	0.0380053
	0.0520496	0.196721	0.0359521	0.0604135
	0.0191162	0.173815	0	0.0208418
	0.00583589	0.180768	0.0135042	0.0242938
	0.0571499	0.162983	0.0340432	0.0441177
	0.0339782			0.061373
				0.0784534
				0.0462085
				0.0569068

## Sheet: Figure 4 Data
	Figure 4a - FRET Efficiency							Figure 4b - FRET Efficiency								Figure 4c - Arclight Fluorescence Normalized															Figure 4d - Arclight Fluorescence							Figure 4e - FRET Efficiency								Figure 4f - gapFRAP
	CTRL	Glycine (Gly)	Glutamate (Glu)	Gly & Glu	NMDA			CTRL	NMDA	EDTA	EDTA & NMDA	MgSO4	MgSO4 & NMDA			Time (s)	EDTA	SEM	N	EDTA & NMDA	SEM	N	EDTA & NMDA & MK801	SEM	N	DMSO	SEM	N			CTRL	EDTA	EDTA & NMDA	EDTA & NMDA & MK801	DMSO			CTRL	NMDA	MK801	MK801 & NMDA	AP5	AP5 & NMDA			CTRL	NMDA	MK801	MK801 & NMDA
	0.0437142	0.0670068	0.0412246	0.087055	0.128732			0.0388955	0.0458093	0.0619282	0.0561887	0.0316183	0.0340011			0	1.04218	0.00688823	20	1.02096	0.00790269	25	1.00351	0.00576766	20	0.991393	0.00643356	27			-0.0222016	0.053128	0.0156636	0.0569251	-0.020134			0.0388955	0.0458093	0.0344592	0.0400671	0.044792	0			-0.140391	0.441634	0.256425	0.589107
	0.0715139	0.0834039	0.0502572	0.0175019	0.085305			0.0368502	0.0417293	0.0828418	0.063012	0.0122693	0.0250548			2	1.02699	0.00524126	20	1.0274	0.00724617	25	1.01371	0.00384287	20	1.00783	0.0052536	27			0.0189061	0.758037	0.137396	0.110802	-0.0006744			0.0368502	0.0417293	0	0.0584999	0.0845905	0.0544413			-0.117021	0.889454	0.00952381	-0.0295707
	0.00306699	0.0551513	0.0876399	0.0578849	0.133464			0.0352774	0.0730303	0.0838112	0.0735391	0.0405352	0.030988			4	1.01824	0.00530766	20	1.01889	0.00548633	25	1.01328	0.00338855	20	1.01019	0.00530694	27			0.00832484	0.476309	0.817101	0.140124	-0.0305958			0.0352774	0.0730303	0.0235451	0.0574932	0.0738482	0.0561306			0.0870215	0.251378	-0.0678919	0.091758
	0.00221976	0.0470959	0.0291581	0.143243	0.0696613			0.0585598	0.043494	0.0920716	0.0627285	0.026978	0.0401674			6	1.0202	0.00461504	20	1.00484	0.00739025	25	1.00368	0.00303324	20	1.01048	0.00413922	27			0.0358699	0.372615	0.193183	0.167607	-0.0159553			0.0585598	0.043494	0	0.0534719	0.0493583	0.0775681			-0.0360116	-0.133733	0.0873764	0.167911
	0	0.0147867	0.0388235	0.0729944	0.135334			0.0558044	0.0477355	0.0385347	0.0750039	0.0271386	0.0254008			8	1.01171	0.0052343	20	1.00857	0.00484322	25	1.00201	0.0023963	20	1.01026	0.00594508	27			0.0746719	0.789855	1.04457	0.0735048	0.0813635			0.0558044	0.0477355	0	0.0412401	0.0768738	0.0691267			0.0475661	0.807181	0.709101	-0.0860137
	0.0365252	0.0286533	0.0313278	0.0602345	0.056962			0.0490444	0.0359356	0.0729927	0.0659208	0.0255157	0.0445459			10	1.01242	0.00599107	20	1.01297	0.00375932	25	1.00123	0.00353326	20	1.00091	0.00326939	27			0.0745688	0.193896	0.296525	0.0236484	0.132195			0.0490444	0.0359356	0	0.0577435	0.0374311	0.0396299			0.0777134	0.102515	-0.0129993	0.0572207
	0.0544432	0.0713044	0.0452862	0.100377	0.0949959			0.0380732	0.0480505	0.0461095	0.0588687	0.017023	0.0119547			12	1.00756	0.00529678	20	0.998128	0.00408911	25	1.00311	0.00373907	20	1.00535	0.00241067	27			-0.00102156	0.0156454	0.295596	0.0627801	-0.206036			0.0380732	0.0480505	0.0746397	0.0759804	0.062597	0.0605877			-0.217625	0.136431	0.0842931	0.186062
	0.0094112	0.00925926	0.0761734	0.0816116	0.0673438			0.0241475	0.0316603	0.0504724	0.0672981	0.0214472	0.0521891			14	0.996447	0.0035998	20	0.991728	0.0028675	25	0.999413	0.00358913	20	1.00551	0.00411042	27			-0.0515649	-0.0515702	0.158751	0.0415251	-0.0597525			0.0241475	0.0316603	0.063019	0.0752137	0.0143242	0.0370315			0.129524	0.162553	-0.106908	0.000675447
	0.00556414	0.118212	0.10879	0.0452956	0.0474743			0.0170999	0.0717642	0.0336051	0.0620089	0.00370896	0.0191281			16	0.98851	0.00452492	20	0.993799	0.00340082	25	0.998586	0.00226981	20	0.993285	0.00301201	27			-0.0708121	-0.0335608	0.782795	0.337892	-0.237945			0.0170999	0.0717642	0.0346649	0.0928539	0.0438026	0.0714823			0.402345	0.0825744	0.0137131	0.339134
	0.0045406	0.111546	0.0908445	0.0822447	0.0169696			0.0249892	0.0563943	0.0307256	0.0874904	0.0120962	0.0336039			18	0.997145	0.00533971	20	0.995166	0.00518379	25	0.996326	0.00288724	20	1.00203	0.00438075	27			-0.0581045	0.394269	0.884856	0.486567	-0.0559649			0.0249892	0.0563943	0.00868486	0.0294556	0.0522569	0.0396355			-0.0176322	-0.0609668	0.234856	0.377294
	0.00211168	0.0543689	0.00653182	0.0781548	0.0731336			0.0458453	0.0852704	0.050592	0.0708187	0.0637611	0.0407224			20	0.981908	0.00398164	20	0.990723	0.00518633	25	0.994285	0.00304766	20	0.998354	0.0040481	27			-0.0352453	0.0113603	0.941504	0.351195	0.0244654			0.0458453	0.0852704	0.0335502	0	0.0350877	0.0497449			0.332351	0.0564299	0.526802	0.580755
	0	0.0132525	0.0482545	0.122133	0.035858			0.0387474	0.037829	0.039446	0.0832814	0.00219218	0.0199766			22	0.979362	0.00438811	20	0.986809	0.00473834	25	0.994405	0.00332602	20	0.999149	0.00364956	27			-0.0327584	0.0397983	0.375289	-0.0867715	0.111238			0.0387474	0.037829	0.0203338	0.0465763	0.0702757	0.0539881			0.280103	0.637455	0.342603	0.245977
	0.00954433	0.0242522	0.042482	0.0550127	0.0684039			0.04209	0.0339349	0.0220637	0.0668403	0.0253005	0.0420435			24	0.976952	0.00744109	20	0.987752	0.00659218	25	0.996759	0.00561407	20	0.988038	0.00497757	27			-0.0350452	0.1167	0.595213	0.639026	-0.0651905			0.04209	0.0339349	0.0405879	0.105462	0.0356713	0.0219007			0.201117	0.647722	0.147474	0.125409
	0	0.0143445	0.0334455	0.0792427	0.07427			0.0214463	0.0362077	0.0823529	0.0739065	0.0440951	0.0538052			26	0.971303	0.0056771	20	0.975903	0.00715591	25	0.990722	0.00478217	20	0.992461	0.0055271	27			-0.0516226	0.0792404	0.420209	0.0120406	0.0244356			0.0214463	0.0362077	0.042734	0.0294939	0.0721685	0.0344521			0.269964	0.474122	0.183028	0.106776
	0	0.0635919	0.0293725	0.032827	0.0618307			0.0191225	0.0445269	0.0208797	0.0642546	0.0171027	0.0338274			28	0.969053	0.00681001	20	0.986369	0.00858826	25	0.988968	0.00654275	20	0.984762	0.00566104	27			-0.0659754	0.0384688	0.578045	0.647792	-0.0708089			0.0191225	0.0445269	0.0409605	0.0369502	0.0525494	0.0295775			0.283958	0.331342	0.0982682	0.458984
	0.0547333	0.00307674	0.05095	0.0314089	0.0873702			0.0315827	0.0721003	0.0333704	0.0623876	0.0240921	0.0544872			30	0.96063	0.00905383	20	0.965982	0.00697769	25	0.991314	0.00691328	20	0.98398	0.00668623	27			-0.0912912	0.492699	0.436185	0.648449	0.0841893			0.0315827	0.0721003	0.0780225	0.0374322	0.10405	0.0428571			0.301949	0.263103	0.278471	-0.019404
	0	0.0789171	0.0757817	0.063214	0.0845709			0.0502086	0.0518018	0.0496937	0.0669685	0.0205823	0.0630937			32	0.957002	0.00785898	20	0.970133	0.00863132	25	0.990966	0.00768487	20	0.992117	0.00702219	27			-0.00165291	-0.0010818	0.460878	0.174848	0.140511			0.0502086	0.0518018	0.00322516	0.0201175	0.0717462	0.0338033			0.11169	0.5519	-0.05573	0.450563
	0.000707464	0.0550136	0.0661932	0.0489487	0.0732123			0.0260141	0.0423497	0.0711044	0.048453	0.0508652	0.0437895			34	0.957845	0.00721778	20	0.972458	0.0108821	25	0.997899	0.00874435	20	0.99863	0.0062958	27			-0.0910945	0.291144	0.715278	0.307558	0.292166			0.0260141	0.0423497	0.0220622	0.0592172	0.094	0.0891541			0.0584049	0.411064	0.0267857	-0.0316729
	0.0326594	0.0170718	0.0444633	0.0693443	0.0293528			0.0365873	0.0348148	0.0511019	0.074685	0.0184216	0.0284455			36	0.963378	0.0123523	20	0.971203	0.0120767	25	0.996177	0.00908509	20	0.986991	0.00704665	27			0.0121311	-0.128885	0.670985	0.358677	0.0603125			0.0365873	0.0348148	0.00926377	0.0719269	0.0378128	0.0412862			0.0462482	0.153705	-0.0554337	-0.0824955
	0.000603865	0.0120143	0.0673314	0.0581611	0.0519519			0.0370879	0.0637172				0.0459654			38	0.949491	0.0113763	20	0.969146	0.00978842	25	0.986615	0.00976541	20	0.982071	0.00737101	27			-0.0305416	0.22031	0.739937	0.129743	0.182479			0.0370879	0.0637172	0.0657932	0.0719225	0.0403796	0.0330138			0.046846	0.718418	-0.0862573	0.0529836
		0.00765217		0.0640792	0.0416081				0.0346379							40	0.946961	0.0101688	20	0.964264	0.0127521	25	0.985418	0.00927648	20	0.977306	0.00936514	27			-0.00387428		0.910593		0.286678				0.0346379	0.0409796	0.0261741					0.0167531	1.15786
					0.0402677				0.0494685							42	0.946863	0.0122495	20	0.965691	0.0129155	25	0.985615	0.0099113	20	0.979363	0.00973768	27			0.00977035		0.35694						0.0494685	0.0607277	0.0237853						0.234889
					0.0453092											44	0.921189	0.010815	20	0.954755	0.0123812	25	0.97739	0.0106709	20	0.987741	0.00938613	27			0.05397		0.395872							0.0534989	0.0616145
																46	0.930688	0.0116114	20	0.959636	0.0136455	25	0.985532	0.0129285	20	0.988129	0.010879	27			-0.0480476		0.208248							0.0469516	0.0642077
																48	0.92238	0.0122793	20	0.94739	0.0154911	25	0.981225	0.0121775	20	0.998554	0.0109063	27			0.0642791		0.0376741								0.0355691
																50	0.91402	0.0107296	20	0.959061	0.0159446	25	0.980217	0.0127652	20	1.00071	0.0158414	27			-0.071925										0.0622476
																52	0.908077	0.0131471	20	0.948399	0.015656	25	0.980117	0.0144549	20	0.989579	0.0131055	27			-0.0161135										0
																54	0.910222	0.0142785	20	0.950054	0.0159374	25	0.977616	0.0139726	20	0.996123	0.0152964	27													0.00034471
																56	0.902904	0.0138587	20	0.946958	0.0177644	25	0.986556	0.0154069	20	0.992402	0.0153808	27													0
																58	0.901085	0.0140931	20	0.991193	0.0336439	25	0.978542	0.0167369	20	1.00185	0.0170951	27													0.0238355
																60	0.896998	0.0152147	20	0.925994	0.0269147	25	1.03704	0.0214737	20	0.994548	0.0174236	27													0.0235778
																62	0.932623	0.0232459	20	0.919159	0.0238347	25	0.993672	0.0208406	20	1.01453	0.0155331	27													0.0502228
																64	0.939703	0.0289015	20	0.914048	0.0275197	25	1.05234	0.0236571	20	0.999857	0.0158139	27
																66	0.946445	0.0342511	20	0.912085	0.0295343	25	1.06139	0.0258386	20	1.00506	0.0173446	27
																68	0.903571	0.0333147	20	0.936083	0.0302208	25	1.06661	0.0288821	20	0.985236	0.0179977	27
																70	0.913167	0.0328903	20	0.962339	0.028865	25	1.07897	0.0310568	20	0.995737	0.0191461	27
																72	0.912887	0.0271395	20	0.953505	0.0307732	25	1.10904	0.033442	20	0.982327	0.0167666	27
																74	0.906563	0.0237695	20	0.964604	0.0295957	25	1.11271	0.0359406	20	1.00166	0.0199135	27
																76	0.923098	0.0255484	20	0.979753	0.029744	25	1.11785	0.0340713	20	0.981031	0.0178744	27
																78	0.926841	0.0257579	20	0.993841	0.0283391	25	1.13839	0.0379813	20	0.990685	0.0187693	27
																80	0.92781	0.0184754	20	0.999798	0.0280776	25	1.13497	0.0382123	20	0.995657	0.0207743	27
																82	0.952699	0.0220137	20	1.01106	0.030615	25	1.13038	0.0342991	20	0.975614	0.0199559	27
																84	0.959564	0.0240893	20	1.03088	0.0342634	25	1.15261	0.0345647	20	0.98297	0.020123	27
																86	0.967684	0.0238281	20	1.02349	0.0350533	25	1.17213	0.0347322	20	0.985001	0.0232642	27
																88	0.987262	0.0281545	20	1.03675	0.0366491	25	1.18646	0.035935	20	0.993475	0.0224184	27
																90	0.981998	0.0261749	20	1.05998	0.0358988	25	1.16908	0.0364084	20	0.978637	0.021773	27
																92	0.994814	0.0302344	20	1.05807	0.0347862	25	1.19474	0.040513	20	0.98415	0.022446	27
																94	0.996865	0.0340867	20	1.07389	0.03441	25	1.19438	0.0424795	20	0.984479	0.0234975	27
																96	1.00305	0.0330438	20	1.10373	0.0374633	25	1.20534	0.0385983	20	0.971181	0.0222308	27
																98	1.01946	0.0357027	20	1.12781	0.0368983	25	1.21302	0.041248	20	0.984833	0.0238522	27
																100	1.01974	0.0366309	20	1.1346	0.0375768	25	1.21614	0.0396843	20	0.973909	0.0232425	27
																102	1.02404	0.0392255	20	1.17736	0.0392901	25	1.20447	0.0401271	20	0.979891	0.0238565	27
																104	1.03775	0.042877	20	1.18598	0.0387319	25	1.2134	0.0395556	20	0.98229	0.0245542	27
																106	1.0482	0.0438881	20	1.21028	0.0421013	25	1.22199	0.0397399	20	0.989313	0.0238806	27
																108	1.03026	0.0404142	20	1.20802	0.0427183	25	1.21386	0.0395568	20	0.977389	0.0237674	27
																110	1.05457	0.0457123	20	1.24207	0.0447334	25	1.2212	0.0396011	20	0.975107	0.0240118	27
																112	1.05052	0.0448199	20	1.25425	0.044686	25	1.23443	0.0369468	20	0.99748	0.0254873	27
																114	1.05526	0.0474846	20	1.25673	0.0462227	25	1.25012	0.0377417	20	0.980604	0.0251898	27
																116	1.06352	0.0457419	20	1.27113	0.0479829	25	1.2559	0.0383372	20	0.990416	0.0241542	27
																118	1.05416	0.0466743	20	1.30339	0.0489078	25	1.25848	0.0381608	20	0.981746	0.0251384	27
																120	1.07011	0.0508432	20	1.30039	0.0498203	25	1.25671	0.0415459	20	0.989507	0.0238693	27
																122	1.06511	0.048148	20	1.31908	0.0526529	25	1.25308	0.037977	20	0.991834	0.0253688	27
																124	1.0729	0.0540627	20	1.33644	0.0530977	25	1.26308	0.0402416	20	0.967885	0.0232974	27
																126	1.06392	0.0522897	20	1.34645	0.0544324	25	1.26038	0.0400452	20	0.97921	0.0241782	27
																128	1.0792	0.0575845	20	1.35057	0.0541487	25	1.25451	0.0394263	20	0.994892	0.0265959	27
																130	1.07922	0.0551968	20	1.3641	0.0550768	25	1.25791	0.0383154	20	0.99218	0.0272623	27

## Sheet: Figure 5 Data
	Figure 5a - Arclight Fluorescence Normalized															Figure 5b - Arclight Fluorescence Change							Figure 5d - FRET Efficiency							Figure 5f - FRET Efficiency
	Time (s)	KGlu	SEM	N	KGlu & BBFCF	SEM	N	KGlu & 10Panx	SEM	N	KGlu & SCPanx	SEM	N			CTRL	Kglu	Kglu & BBFCF	Kglu & 10Panx	Kglu & ScPanx			CTRL	Kglu	10Panx & Kglu	SCPanx & Kglu	BBFCF & Kglu			CTRL	Kglu	10Panx & Kglu	SCPanx & Kglu	BBFCF & Kglu
	0	1.00935	0.01314	22	1.0524	0.00737743	20	1.03387	0.00604005	26	1.0217	0.00547272	25			-0.00121224	0.190277	-0.0395136	-0.14005	0.325396			0.137378	0.067856	0.0743011	0.0477912	0.139077			0	0.0618486	0.00739979	0.0701387	0.0103238
	2	1.00857	0.0112539	22	1.03358	0.0068237	20	1.02003	0.00481601	26	1.01862	0.00378265	25			0.00400029	0.362247	0.238011	-0.0598667	0.125518			0.0872468	0.027617	0.108862	0.0387018	0.0594703			0.0287405	0.143162	0.0160367	0.0910816	0.0670506
	4	1.01028	0.00910707	22	1.03434	0.00407519	20	1.01988	0.00369728	26	1.00986	0.00497923	25			0.0217264	0.337933	0.0051516	0.207751	0.402043			0.103657	0.0410011	0.1524	0.0392905	0.118867			0.0550459	0.170455	0.048391	0.117579	0.0401806
	6	1.00684	0.00979961	22	1.02929	0.0035657	20	1.01027	0.00333127	26	1.01476	0.00405982	25			-0.0256021	0.352028	-0.15241	0.0139973	0.492212			0.119016	0.0839344	0.068285	0.0318107	0.11659			0.0653633	0.0869365	0.0118788	0.0736953	0.103706
	8	1.00816	0.0094239	22	1.01802	0.00288632	20	1.00763	0.00309303	26	1.01237	0.00292811	25			-0.165923	0.611848	-0.0470883	0.318543	0.436219			0.135234	0.104332	0.0871116	0.0856507	0.0971136			0.0564784	0.147742	0.0272374	0.03862	0.0427474
	10	1.00012	0.00722894	22	1.00797	0.00226577	20	1.0001	0.0024331	26	0.994509	0.0031333	25			-0.011771	0.730369	0.191247	0.645957	0.877169			0.0874882	0.0185155	0.0358664	0.036427	0.156238			0.0605745	0.102213	0.0153116	0.115832	0.0611255
	12	0.996081	0.00713727	22	1.01301	0.00232629	20	1.00256	0.00285787	26	1.00235	0.00224787	25			-0.0727864	0.585911	0.300576	0.17797	0.208739			0.06507	0.0429482	0.0395185	0.0521372	0.139383			0.0299526	0.115215	0	0.156393	0.0650836
	14	1.01078	0.00477339	22	0.99719	0.0024646	20	1.00537	0.00241343	26	0.996002	0.00244255	25			0.221754	0.739475	0.182352	0.0959966	0.435222			0.0461442	0.0554374	0.055089	0.0839311	0.174568			0.0243029	0.0501744	0	0.108664	0.0735341
	16	0.992367	0.00479799	22	0.98403	0.0026589	20	0.995686	0.00240022	26	0.997035	0.00260437	25			-0.00135467	0.100524	0.208456	-0.0146737	0.223237			0.137014	0.00548246	0.0990556	0.0685801	0.124959			0.0352976	0.0417575	0.0221465	0.14215	0.0674478
	18	0.992223	0.00710191	22	0.983884	0.00420541	20	0.987547	0.00243336	26	0.987881	0.00227395	25			0.0210312	0.391667	0.636529	0.0911232	0.708414			0.141091	0.0157042	0.0751681	0.0848536	0.108962			0.00560307	0.106353	0.0294627	0.0884669	0.136091
	20	0.99484	0.00612443	22	0.980468	0.00520186	20	0.988367	0.00336819	26	0.993662	0.00358176	25			-0.0200248	0.4195	0.594785	0.259272	0.421234			0.0467739	0.0166721	0.0803435	0.068004	0.108352			0.0289266	0.0940681	0.0465116	0.0561105	0.0110079
	22	0.99631	0.00727066	22	0.976638	0.00430736	20	0.98774	0.0040038	26	0.992928	0.00455005	25			0.0197016	0.507143	0.0457105	0.266791	0.636669			0.0428179	0.00571534	0.0642001	0.0620561	0.0969997			0.0848414	0.113951	0.0286317	0.0494389	0.0525369
	24	0.997152	0.00569279	22	0.965222	0.00360742	20	0.982742	0.00440736	26	0.982497	0.00433797	25			0.0288702	0.472276	0.638388	0.0448465	0.905346			0.0494798	0	0.0474151	0.0499503	0.0913655			0.0507692	0.160927	0.0224486	0.0813056	0.0165153
	26	0.986105	0.00746032	22	0.963533	0.00647833	20	0.981089	0.0046169	26	0.99	0.00447852	25			-0.00472039	0.311123	0.191807	0.104187	0.642113			0.0274893	0.0554841	0.0488203	0.0271562	0.111849			0.0321326	0.0599528	0.0460536	0.0469507	0.0561658
	28	0.990814	0.00498256	22	0.960421	0.00630343	20	0.977119	0.00466313	26	0.985829	0.00626919	25			-0.00445933	0.0479455	-0.0883591	-0.0441541	0.661838			0.102453	0.0677711	0.0718677	0.0145148	0.0967742			0.0727218	0.0272753	0.0455145	0.0601863	0.0330467
	30	0.994589	0.00863866	22	0.95995	0.00594019	20	0.975905	0.005538	26	0.974651	0.00641536	25			-0.0214066	0.693002	-0.110531	-0.0409934	0.419953			0.0312593	0.0403554	0.0671205	0.0127065	0.0629149			0.10866	0.171612	0.018244	0.0851122	0.0719643
	32	0.986442	0.00850364	22	0.940661	0.00743607	20	0.970651	0.00565613	26	0.998549	0.00888295	25			-0.0155911	1.15135	0.31727	-0.134648	0.439989			0.0584501	0.0230596	0.0511921	0.0260962	0.0770249			0.107827	0.121931	0.036804	0.0383906	0.085004
	34	0.990042	0.00871807	22	0.942129	0.00884354	20	0.96969	0.00597053	26	0.975932	0.00619418	25			-0.0619464	0.391589	0.622743	-0.125928	0.799332			0.0822057	0.057119	0.0838664	0.0530638	0.130701			0.0693807	0.0887127	0.0496756	0.0394358	0.142293
	36	0.980441	0.00872829	22	0.94043	0.00976204	20	0.967237	0.00784505	26	0.972133	0.00912882	25			-0.0787176	0.244768	0.309414	-0.212521	0.406052			0.0587523	0.0468078	0.0496904	0.06807	0.076005			0.0690781	0.0451915	0.00941887	0.0751512	0.0985868
	38	0.983248	0.0111261	22	0.927327	0.00947099	20	0.960796	0.00642883	26	0.969242	0.00964034	25			-0.0478701	0.643295	0.175586	-0.221957	0.436396			0.0297754	0.0640394	0.0393372	0.0590231	0.0676512			0.125896	0.00562094	0.023159	0.105008	0.0405731
	40	0.975867	0.00840834	22	0.923395	0.00939764	20	0.956015	0.00792384	26	0.963947	0.0110921	25			-0.0395871	0.791064		0.107759	0.710819			0.110787	0.0549195		0.0910172	0.0332736				0.0205931			0.0762053
	42	0.982661	0.0109477	22	0.920334	0.011143	20	0.9549	0.00922881	26	0.965688	0.0114172	25			-0.0699616	0.360889		-0.121233	0.747866			0.0886793	0.0552935		0.0200067	0.0055104				0.117852
	44	0.993686	0.0101046	22	0.922348	0.0102224	20	0.95647	0.00956912	26	0.954025	0.0120884	25						0.0902071	0.575874			0.0645691	0.0103503			0.0425981				0.0828115
	46	0.978668	0.0120555	22	0.917138	0.0122392	20	0.950125	0.0102973	26	0.952513	0.01068	25						-0.124857	0.766187			0.0810064				0.0659631
	48	0.968678	0.0101701	22	0.901313	0.0112913	20	0.945349	0.0100849	26	0.951902	0.0131983	25						-0.175762	0.623846			0.0952884
	50	0.972616	0.0129268	22	0.902463	0.0127818	20	0.942498	0.0107883	26	0.9465	0.0140465	25						-0.129128				0.103313
	52	0.969284	0.0121128	22	0.89361	0.0137022	20	0.940177	0.0112946	26	0.952729	0.0171141	25										0.125879
	54	0.959055	0.0137849	22	0.885496	0.0122587	20	0.9469	0.0120529	26	0.936084	0.0177799	25										0.113582
	56	0.978883	0.0109899	22	0.872151	0.0132258	20	0.940587	0.0124686	26	0.935453	0.0179303	25										0.105349
	58	0.974355	0.013865	22	0.885891	0.0151908	20	0.941071	0.0127679	26	0.933478	0.0186832	25										0.108705
	60	0.984404	0.0135409	22	0.886149	0.0275697	20	0.935859	0.0134048	26	0.929503	0.0217671	25										0.076512
	62	0.993548	0.013544	22	0.889916	0.0215789	20	0.939898	0.0122983	26	0.929808	0.0197303	25										0.0422172
	64	0.990537	0.0147396	22	0.918032	0.0298726	20	0.937743	0.0125556	26	0.923778	0.022266	25										0.0966102
	66	0.996702	0.0134203	22	0.90924	0.0286198	20	0.944735	0.0128414	26	0.901531	0.0204272	25										0.0297566
	68	0.991928	0.0123322	22	0.922181	0.0392034	20	0.939643	0.0129761	26	0.901721	0.0222752	25										0.0744579
	70	1.00012	0.0130157	22	0.938029	0.0448474	20	0.921932	0.0144659	26	0.900945	0.0212017	25
	72	0.999391	0.0141701	22	0.945219	0.0471142	20	0.91567	0.0149031	26	0.906527	0.0244166	25
	74	1.01825	0.0173468	22	0.958079	0.0474939	20	0.91568	0.0142139	26	0.882825	0.0199595	25
	76	1.04535	0.0160196	22	0.991151	0.0571248	20	0.93211	0.014156	26	0.900159	0.0201433	25
	78	1.0495	0.0200893	22	1.00709	0.0639389	20	0.93728	0.0171119	26	0.88831	0.0304041	25
	80	1.05447	0.0218815	22	1.02318	0.0654264	20	0.933684	0.0152216	26	0.890232	0.0347511	25
	82	1.07261	0.0217676	22	1.05642	0.0828316	20	0.937938	0.0162976	26	0.911465	0.0327468	25
	84	1.07244	0.0253983	22	1.04498	0.0672995	20	0.929158	0.0155168	26	0.937838	0.0346105	25
	86	1.09502	0.0271936	22	1.06517	0.0851445	20	0.912989	0.0166205	26	0.948011	0.0348574	25
	88	1.10345	0.0285348	22	1.05108	0.0662981	20	0.919396	0.0172026	26	0.962636	0.0355508	25
	90	1.1307	0.0312764	22	1.06479	0.0644389	20	0.916548	0.0171346	26	0.988729	0.0399268	25
	92	1.1427	0.0297732	22	1.07235	0.0737267	20	0.91134	0.0190041	26	0.994093	0.0396391	25
	94	1.15621	0.0325423	22	1.08974	0.0772647	20	0.909514	0.0203511	26	1.00951	0.0421043	25
	96	1.15828	0.0326521	22	1.09622	0.0789064	20	0.912849	0.0205126	26	1.04025	0.0441132	25
	98	1.16317	0.0339774	22	1.11336	0.0892942	20	0.90558	0.0211715	26	1.05247	0.0460387	25
	100	1.18954	0.0337386	22	1.10749	0.0757992	20	0.905396	0.022932	26	1.06764	0.0474589	25
	102	1.19711	0.0351776	22	1.10407	0.0763417	20	0.915078	0.0238488	26	1.08049	0.0500363	25
	104	1.21081	0.0365504	22	1.10822	0.0666146	20	0.913364	0.023457	26	1.09738	0.050473	25
	106	1.21403	0.0370698	22	1.10075	0.0667888	20	0.919414	0.0253241	26	1.10529	0.0498724	25
	108	1.24239	0.037397	22	1.10554	0.0644454	20	0.91826	0.0258207	26	1.12514	0.0516867	25
	110	1.23541	0.0364782	22	1.1027	0.0593638	20	0.932934	0.028145	26	1.14104	0.0515819	25
	112	1.2513	0.038671	22	1.11594	0.0636824	20	0.928029	0.0291464	26	1.15121	0.0526192	25
	114	1.25908	0.0384364	22	1.11198	0.0622947	20	0.931002	0.0295155	26	1.15923	0.0511142	25
	116	1.27465	0.0363699	22	1.11698	0.0578675	20	0.935477	0.0309397	26	1.16446	0.0517189	25
	118	1.27579	0.0382021	22	1.12289	0.0608078	20	0.937879	0.0322797	26	1.18889	0.055755	25
	120	1.27864	0.0380361	22	1.10858	0.0564341	20	0.951612	0.0334777	26	1.20001	0.0560917	25
	122	1.29668	0.039075	22	1.10375	0.0520115	20	0.951019	0.0346924	26	1.20085	0.056222	25
	124	1.30066	0.0408583	22	1.11395	0.0549384	20	0.955677	0.0359589	26	1.21368	0.0566158	25
	126	1.31386	0.0417308	22	1.11368	0.0516131	20	0.955885	0.0369301	26	1.22017	0.059878	25
	128	1.31812	0.0409306	22	1.13036	0.0545135	20	0.951132	0.0361473	26	1.23146	0.0621825	25
	130	1.3249	0.0406911	22	1.11642	0.0547016	20	0.953739	0.0369376	26	1.24328	0.061093	25
	132	1.31593	0.0391949	22	1.11828	0.0523256	20	0.959035	0.0369645	26	1.24506	0.061609	25
	134	1.33786	0.0426897	22	1.11282	0.0509491	20	0.96107	0.0371918	26	1.26056	0.0607829	25
	136	1.34576	0.0447848	22	1.11738	0.0474428	20	0.987335	0.0309061	26	1.26246	0.0606123	25
	138	1.35063	0.04418	22	1.11348	0.0498322	20	1.00069	0.0284283	26	1.27664	0.0623236	25
	140	1.35469	0.045511	22	1.11824	0.0508164	20	1.01663	0.0260953	26	1.27614	0.0627276	25
	142	1.36242	0.0451202	22	1.11945	0.0481948	20	1.02427	0.0267445	26	1.28562	0.0624767	25
	144	1.37874	0.0476941	22	1.1241	0.0483746	20	1.03735	0.0265498	26	1.29543	0.0641184	25
	146	1.37057	0.0473564	22	1.10776	0.0470959	20	1.05282	0.0277637	26	1.2907	0.063225	25
	148	1.37526	0.0432503	22	1.12181	0.0496405	20	1.05121	0.0286412	26	1.29778	0.0657724	25
	150	1.38752	0.0477064	22	1.12745	0.0512737	20	1.05838	0.0273985	26	1.30495	0.0653601	25
	152	1.36979	0.0456344	22	1.1294	0.0523752	20	1.05417	0.0290342	26	1.29867	0.0658495	25
	154	1.38342	0.0464896	22	1.1395	0.0538524	20	1.0584	0.0304165	26	1.3014	0.064217	25
	156	1.40255	0.0477534	22	1.12689	0.0532983	20	1.06175	0.0293815	26	1.31158	0.0672311	25
	158	1.41478	0.051528	22	1.12753	0.0499407	20	1.05724	0.0298081	26	1.37123	0.0537262	25
	160	1.40514	0.0464128	22	1.13011	0.0512766	20	1.05767	0.0307206	26	1.38244	0.0564825	25
	162	1.40266	0.0486655	22	1.13843	0.0518899	20	1.06371	0.0318376	26	1.36834	0.0544661	25
	164	1.40899	0.0474365	22	1.14916	0.050983	20	1.06331	0.0307189	26	1.37584	0.0562515	25
	166	1.41937	0.0495536	22	1.13617	0.0527307	20	1.05736	0.031231	26	1.3835	0.0578127	25
	168	1.42359	0.0490922	22	1.14811	0.0530747	20	1.06186	0.0323076	26	1.48826	0.0379431	25
	170	1.41771	0.0499575	22	1.13664	0.0519723	20	1.0614	0.0328482	26	1.49613	0.0392226	25
	172	1.42265	0.052193	22	1.14398	0.0542803	20	1.06932	0.0328217	26	1.51967	0.0406085	25
	174	1.41943	0.0499223	22	1.14366	0.0540816	20	1.06427	0.032485	26	1.51227	0.0405511	25
	176	1.4233	0.0474661	22	1.1481	0.0518402	20	1.05836	0.0327429	26	1.5082	0.0395877	25
	178	1.43555	0.0504531	22	1.1568	0.0559968	20	1.0562	0.0335668	26	1.51043	0.0392584	25
	180	1.42994	0.0509182	22	1.14957	0.0540792	20	1.06192	0.0331256	26	1.52015	0.0411446	25
	182	1.43149	0.0483943	22	1.14945	0.0530781	20	1.05033	0.0335083	26	1.52878	0.0413081	25
	184	1.43429	0.0516949	22	1.14309	0.0537088	20	1.04648	0.0338917	26	1.51491	0.040852	25
	186	1.43063	0.0516403	22	1.1434	0.0534821	20	1.04569	0.0336232	26	1.51615	0.0409526	25
	188	1.4346	0.0507203	22	1.15069	0.0524483	20	1.05014	0.033422	26	1.52992	0.0424911	25
	190	1.44404	0.0526395	22	1.15401	0.0551738	20	1.04691	0.0331541	26	1.53455	0.0415922	25
	192	1.44098	0.0512571	22	1.14544	0.0561297	20	1.04485	0.0353558	26	1.52426	0.0416949	25
	194	1.44466	0.0521978	22	1.15715	0.0580114	20	1.04573	0.034224	26	1.53187	0.0419574	25
	196	1.45093	0.0524927	22	1.15586	0.055113	20	1.04713	0.0349808	26	1.52262	0.042542	25
	198	1.45381	0.0511708	22	1.15787	0.0550913	20	1.05153	0.0358075	26	1.53321	0.0414156	25
	200	1.45949	0.0530159	22	1.16081	0.0565471	20	1.03926	0.0355796	26	1.52673	0.0417954	25
	202	1.44965	0.0534685	22	1.15953	0.0563662	20	1.03953	0.0350705	26	1.53724	0.0430251	25
	204	1.4551	0.051689	22	1.16969	0.057497	20	1.0467	0.0349669	26	1.53001	0.0409317	25
	206	1.44428	0.0531641	22	1.14733	0.0566119	20	1.04285	0.0355828	26	1.54792	0.0441143	25
	208	1.46267	0.0535614	22	1.15472	0.0561576	20	1.03363	0.0355914	26	1.52945	0.0416257	25
	210	1.45474	0.0521205	22	1.1581	0.0567529	20	1.03448	0.0344136	26	1.53709	0.043794	25
	212	1.45415	0.0530235	22	1.16326	0.0574091	20	1.03755	0.0355074	26	1.53365	0.042388	25
	214	1.46099	0.0529414	22	1.15643	0.0578509	20	1.03355	0.0358919	26	1.54326	0.0415239	25
	216	1.44478	0.0538037	22	1.16595	0.0586967	20	1.03152	0.0364468	26	1.53495	0.0428198	25
	218	1.45601	0.0530287	22	1.17055	0.0597087	20	1.03211	0.0367473	26	1.53575	0.0426524	25
	220	1.45503	0.05603	22	1.15884	0.0568287	20	1.03178	0.0372347	26	1.52789	0.0433216	25
	222	1.45171	0.0516074	22	1.15468	0.0565288	20	1.02749	0.0349881	26	1.53783	0.0436949	25
	224	1.46447	0.0565839	22	1.15463	0.0555363	20	1.02237	0.0366002	26	1.53311	0.0438581	25
	226	1.45666	0.0542813	22	1.16991	0.0567397	20	1.02389	0.0370585	26	1.53713	0.0421655	25
	228	1.44216	0.0518154	22	1.16673	0.0564173	20	1.01992	0.0362432	26	1.53439	0.0434896	25
	230	1.45968	0.0537859	22	1.15734	0.0571478	20	1.02813	0.038301	26	1.52892	0.0419112	25
	232	1.45296	0.0542975	22	1.16881	0.0569553	20	1.03115	0.0378653	26	1.53024	0.0431491	25
	234	1.44913	0.0554367	22	1.15774	0.0562662	20	1.03288	0.0380203	26	1.51816	0.0429769	25
	236	1.46037	0.0558932	22	1.16545	0.0570693	20	1.03503	0.0394546	26	1.52134	0.0452755	25
	238	1.45223	0.050273	22	1.16912	0.057689	20	1.0289	0.0383146	26	1.52131	0.0448236	25
	240	1.46217	0.0524253	22	1.17061	0.0566666	20	1.02729	0.0367098	26	1.52321	0.0440061	25
	242	1.4574	0.0538945	22	1.15946	0.0566359	20	1.02587	0.0395941	26	1.52637	0.044499	25
	244	1.45243	0.0547039	22	1.16226	0.0566311	20	1.01872	0.0388547	26	1.5334	0.0472637	25
	246	1.46078	0.0558774	22	1.16358	0.057122	20	1.01937	0.0402448	26	1.52059	0.0446217	25
	248	1.46062	0.0543076	22	1.16479	0.0550688	20	1.01073	0.0402913	26	1.51152	0.0454416	25
	250	1.46772	0.0530571	22	1.15654	0.0554999	20	1.01247	0.0403463	26	1.52058	0.0462984	25
	252	1.45684	0.0522024	22	1.164	0.0577508	20	1.00188	0.0397471	26	1.51612	0.046563	25
	254	1.46486	0.0533302	22	1.16619	0.0586352	20	0.997189	0.0405403	26	1.5238	0.0478372	25
	256	1.46092	0.0548234	22	1.17091	0.0595139	20	1.00759	0.0405127	26	1.51023	0.0462499	25
	258	1.45967	0.0553193	22	1.16582	0.0580718	20	0.994735	0.040444	26	1.50749	0.0463724	25
	260	1.47445	0.0544102	22	1.16384	0.0571373	20	1.00643	0.0418109	26	1.51377	0.0469562	25
	262	1.45853	0.0547272	22	1.16531	0.0594602	20	0.997355	0.0405581	26	1.50479	0.0463469	25
	264	1.46009	0.0545743	22	1.16065	0.0573323	20	1.0012	0.0413524	26	1.51089	0.0483184	25
	266	1.45377	0.053822	22	1.15969	0.0565371	20	0.994775	0.0414129	26	1.51636	0.046671	25
	268	1.46814	0.0533622	22	1.16475	0.0574069	20	1.00009	0.0415535	26	1.51071	0.0483708	25
	270	1.4596	0.0538235	22	1.15723	0.0571314	20	0.997466	0.0408418	26	1.51437	0.0474478	25
	272	1.45816	0.0523906	22	1.159	0.0569095	20	1.01216	0.0404775	26	1.51527	0.0471547	25
	274	1.46049	0.0534037	22	1.14897	0.0573416	20	1.00218	0.038951	26	1.5111	0.0482615	25
	276	1.45905	0.0523024	22	1.15169	0.0574077	20	1.02119	0.0383023	26	1.51919	0.0484077	25
	278	1.44935	0.0547851	22	1.15401	0.0570869	20	1.02069	0.0373579	26	1.49817	0.0475378	25
	280	1.462	0.0548238	22	1.16148	0.0579665	20	1.01783	0.0379062	26	1.50637	0.0482275	25
	282	1.4612	0.0545719	22	1.15085	0.0542493	20	1.02499	0.0359987	26	1.49342	0.0457591	25
	284	1.45126	0.0558733	22	1.16554	0.0569095	20	1.02409	0.0378815	26	1.49693	0.0469578	25
	286	1.47126	0.0546953	22	1.1503	0.0567486	20	1.01497	0.0368008	26	1.49991	0.0489525	25
	288	1.45259	0.054255	22	1.14973	0.0563524	20	1.01261	0.0362935	26	1.4932	0.0483993	25
	290	1.44977	0.0541978	22	1.14734	0.0567753	20	1.01097	0.0367147	26	1.48535	0.0476523	25
	292	1.46401	0.0573808	22	1.1589	0.0564518	20	1.00911	0.0372733	26	1.49574	0.047017	25
	294	1.45152	0.0544554	22	1.16229	0.0545722	20	1.00644	0.037767	26	1.49303	0.0497655	25
	296	1.44541	0.0526109	22	1.15342	0.0559139	20	1.00682	0.0380717	26	1.49381	0.0504117	25
	298	1.46019	0.0527411	22	1.15522	0.0557587	20	0.997845	0.037186	26	1.49407	0.0504614	25

## Sheet: Figure 6 Data
	Figure 6b - gapFRAP								Figure 6c - FRET Efficiency								Figure 6d - FRET Efficiency								Figure 6e - FRET Efficiency						Figure 6f - FRET Efficiency
	CTRL	Kglu	Kglu & 3mM ATP	CTRL	Kglu	Kglu & 3mM ATP			CTRL	Kglu	0.1mM ATP	3mM ATP	Kglu & 0.1mM ATP	Kglu & 3mM ATP			CTRL	Kglu	0.1mM ATP	3mM ATP	Kglu & 0.1mM ATP	Kglu & 3mM ATP			CTRL	CTRL_Kglu	TALEN	TALEN_Kglu			CTRL	CTRL_Kglu	BAPTA	BAPTA_Kglu	10Panx	10Panx_Kglu	SCPanx	SCPanx_Kglu
	0.231324	0.342236	0.26128	0.176263	-0.0682485	0.829727			0.0139645	0.114564	0.04131	0.0428241	0.067361	0.0497238			0.0126766	0.0444162	0.0449323	0.0578282	0.115632	0.0492881			0.0269218	0.0841251	0.00620949	0.0456091			0.0269218	0.0841251	0.0356779	0.00937617	0.0154686	0.0163584	0.0135517	0.0516897
	0.149595	0.566762	0.0176636	0.220507	0.0250784	0.233815			0.0413603	0.0715618	0.07167	0.0400864	0.051861	0.0792911			0.0488235	0.0368337	0.0582985	0.0716857	0.0764618	0.0454151			0.0184532	0.0712349	0.0267976	0.0589883			0.0184532	0.0712349	0.0245284	0.0344779	0.0134924	0.0111863	0.0562048	0.0542893
	-0.0179775	0	-0.0675676	0.515802	0.0954012	0.388174			0.045395	0.0536938	0.0487909	0.0154908	0.0430187	0.0131322			0.00501843	0.0429055	0.0619617	0.0715116	0.0318201	0.0536399			0.0100673	0.103976	0.00502701	0.0350765			0.0100673	0.103976	0.0227137	0	0.0232142	0.00479404	0	0.066693
	-0.202429	0.0105708	-0.0830666	0.105806	-0.0726081	-0.130513			0.0800182	0.0332113	0.0439873	0.0410304	0.0401775	0.0409897			0.0192965	0.0559519	0.043076	0.0648688	0.0684932	0.0235376			0.00604181	0.0712994	0.0199159	0.0381821			0.00604181	0.0712994	0	0.0228806	0	0	0.0590963	0.0708789
	0.233856	0.242582	-0.111207	0.133632	0.0347145	0.024219			0.0886143	0.0733799	0.0843626	0.0526855	0.0472886	0.0855019			0.0116939	0.0507016	0.0513612	0.0412591	0.0796697	0.0311781			0.0352711	0.0652938	0	0.00482485			0.0352711	0.0652938	0	0.00585193	0.00301916	0.0507371	0.0414622	0.0854798
	-0.0645422	0.194958	-0.036962	0.538518	-0.0954694	0.108088			0.0707909	0.0577406	0.0740452	0.049963	0.102606	0.0564706			0.03125	0.0503394	0.054958	0.0455285	0.0676272	0.0139809			0.00922578	0.0648562	0.0280162	0			0.00922578	0.0648562	0.0232118	0.00705759	0.000110405	0.00139645	0.00267378	0.0713447
	0.381599	0.485169	0	0.819853	-0.368241	-0.104681			0.045134	0.079074	0.092663	0.0561671	0.0673817	0.0114229			0.0464364	0.0404487	0.0282219	0.0379732	0.0416845	0.00470164			0.0208616	0.0706068	0.0285061	0.00678531			0.0208616	0.0706068	0.0364293	0.0102881	0.00851673	0	0.019242	0.0351293
	0.050718	0.00810313	0.231738	0.418367	0.0308171	-0.277089			0.0953297	0.0500705	0.12974	0.0623468	0.072101	0.0440424			0.0483988	0.0402765	0.0539037	0.0578622	0.0333963	0.0540746			0.0416596	0.0746573	0.0629181	0			0.0416596	0.0746573	0.0249561	0.0288775	0.0271882	0.0507371	0.0312129	0.0798887
	0.118865	1.03086	0.165806	-0.096541	-0.0686169	0.377662			0.0323983	0.0604314	0.0954055	0.0376708	0.0479809	0.0538674			0.0434116	0.0368759	0.0559594	0.0520505	0.0333697	0.0447608			0.0403976	0.053455	0	0.0141064			0.0403976	0.053455	0.0218949	0.034175	0.0320045	0.04262	0.0314987	0.0732982
	0.0673092	0.774134	0.0344015	0.0556786	0.0379103	0.0720592			0.0587762	0.0324714	0.053828	0.0215079	0.0971251	0.031243			0.0219649	0.0435258	0.0660812	0.0577824	0.0451474	0.0812117			0.0226772	0.0233492	0.0134033	0.0042784			0.0226772	0.0233492	0.0341511	0.0187467	0.0352174	0.0478637	0.0198832	0.0227693
	0.134306	0.156483	0.0632521	-0.0846618	-0.229232	0.0341338			0.0432045	0.0764961	0.0401606	0.0452726	0.146754	0.0248783			0.114742	0.0564484	0.0733211	0.0564738	0.098125	0.0525514			0.0135946	0.0218519	0	0.0517493			0.0135946	0.0218519	0.0229314	0	0.0389811	0.0376498	0.0345641	0
	0.378257	1.22218	0.168078	0.104924	0.271122	0.0619913			0.0196657	0.0872769	0.035248	0.0158665	0.0788097	0.0577896			0.0795353	0.0376973	0.0347356	0.0442741	0.0257681	0.0223396			0.028764	0.0319712	0	0.0252482			0.028764	0.0319712	0.0252734	0	0.0360805	0.0683996	0.0318147	0.033721
	0.220984	0.170207	0.142115	0.316294	0.381601	0.408141			0.00402994	0.0629336	0.0855909	0.0454985	0.102471	0.0670343			0.0598211	0.0469069	0.0216913	0.0529553	0.0454925	0.0538152			0.0406491	0.0395047	0	0.0202521			0.0406491	0.0395047	0.020491	0	0.0308435	0.0348772	0.0116306	0.0105611
	-0.0909013	-0.0616401	0.197517	-0.0236417	0.129786	0.341892			0.00739587	0.0579659	0.0448936	0.0241698	0.07163	0.0674089			0.142233	0.0530197	0.0534138	0.0650741	0.065858	0.033241			0.0225319	0.0463889	0.000485531	0.0430991			0.0225319	0.0463889	0.0129882	0	0.0335633	0.00450297	0.0291428	0.0467713
	0.0577849	0.00127085	0.0568606	-0.124705	-0.0433556	-0.38545			0.0340694	0.0577342	0.0668375	0.0367156	0.0510832	0.0484482			0.0116807	0.0611144	0.0557537	0.0180347	0.0398617	0.0656379			0.0152719	0	0.00231391	0.0232072			0.0152719	0	0.00132124	0.0232858	0.0161581	0.0286052	0.0422726	0.0427901
	-0.0345028	0.0024006	-0.0877855	-0.0562145	-0.035269	0.358956			0.0253123	0.0353249	0.0778733	0.0308005	0.0550267	0.0612632			0.0708795	0.0593581	0.0398679	0.0324103	0.0161698	0.0581016			0.0236062	0.0411766	0.0129566	0.0396943			0.0236062	0.0411766	0.0135143	0.0472466	0.0205377	0.0324651	0.0341444	0.0356002
	0.0608659	0.223346	-0.00483279	-0.0454837	-0.0165323	0.431034			0.0274789	0.0909997	0.0773181	0.0272868	0.0617546	0.033033			0.0578104	0.0429474	0.0604119	0.0679294	0.0315515	0.0625312			0.0110867	0.0557345	0.0111551	0.0374309			0.0110867	0.0557345	0.0215135	0.0304603	0	0.0258346	0	0.0383358
	0.191939	0.20202	-0.153727	-0.119898	-0.0306394	0.103954			0.0222158	0.082151	0.0793744	0.0347341	0.0612795	0.0523845			0.0807312	0.0490552	0.0371421	0.0275549	0.0579405	0.0666844			0	0.0629065	0.0334388	0.0333909			0	0.0629065	0.00819677	0	0.0290494	0.0473325	0.0225878	0.0290362
	0.0227309	0.52441	0.305138	0.0128743	0.522069	-0.284468			0.00345498	0.0712668	0.0755008	0.0218652	0.0470984	0.0109251			0.0301003		0.0452895	0.0324763	0.0384346	0.0795267			0.0117142	0.0256031	0.0553954	0.0583719			0.0117142	0.0256031	0.0271773	0.0742699	0.0158712	0.0451205	0.0354329	0.0461598
	0.0571279	0.52441		-0.0239302		-0.239599				0.0660023	0.0381727	0.0252215	0.0462633	0.045874					0.0472031	0.0467328	0.0319175				0.011082	0.0560351	0.0369464	0.0694372			0.011082	0.0560351	0.000784798	0.0389301	0.0296334	0.0642613	0.024753	0.0250954
	-0.0156754			0.147108		-0.0830468				0.0719163	0.064763	0.000464253	0.040923						0.038523	0.0427613						0.0391419	0.0170845	0.0348106				0.0391419	0.0290162	0.010105	0.0149914		0.0266411	0.059921
						-0.0383137														0.0208107								0.057977						0
																				0.0474906
																				0.0514014
																				0.0487589

## Sheet: Figure 7 Data
	Figure 7a - gapFRAP								Figure 7b - GJP Freq					Figure 7c - GJP Size					Figure 7e - FRET Efficiency					Figure 7g - FRET Efficiency
	CTRL	NMDA	PP2	PP2 & NMDA	PP3	PP3 & NMDA			CTRL	PP2	PP3			CTRL	PP2	PP3			CTRL	PP2	PP3			CTRL	CTRL-KGlu	Y308F	Y308F-KGlu	Y308A	Y308A-KGlu	Y198F	Y198F-KGlu	Y198A	Y198A-KGlu
	-0.0891146	0.187247	0.272522	0.444608	-0.047329	0.545886			0.285714	0.0555556	0.0555556			0.7997	2.6561	9.019			0.0431256	0.0995004	0.0937334			0.0203908	0.0105012	0.0493327	0.0411311	0.00153218	0.023224	0	0.0200184	0	0.00742312
	-0.220331	0.332003	0.151427	0.161272	-0.118109	-0.0486369			0.117647	0.0666667	0			2.2315	1.9665	3.43			0.0248997	0	0.0152858			2.5532e-16	0.0737776	0.125698	0.0844953	0.0353482	0.0260716	0	0.0127516	0	0
	-0.0248496	0.178143	0.0244845	-0.0935857	0.296497	0.241001			0.0833333	0.0909091	0.111111			2.0532	1.4115	6.197			0.113861	0.0088033	0.038835			0.0112909	0.028965	0.0433735	0.0213826	0.0200539	0	0.00398406	0.034242	0	0.0681818
	0.234869	0.109117	0.0261256	-0.316208	0.506562	0.76745			0.0625	0.08	0.0465116			2.707	0.7004	3.098			0.0844566	0.0462057	0.0848844			0	0.124155	0.0239904	0	0.0381098	0.00374665	0.0103638	0.00847893	0.0142365	0.0240687
	0.0458494	0.176036	-0.02686	0.655793	0.719365	0.260349			0.0952381	0.0714286	0			2.0154	0.8836	4.039			0.00853507	0.0507571	0.203314			0.0158656	0.0713392	0.0225171	0.0179612	0	0.0223356	0.00332963	0	0.0016818	0.0334293
	0.0957251	0.00423114	0.157576	-0.0873198	-0.156376	0.24409			0.1	0.0625	0.0769231			2.2963	7.0631	4.094			0.0171539	0.0249525	0			0.0190664	0.02849	0.0551285	0.0238243	0	0.020026	0.0354491	0	0	0.00263203
	-0.0243507	0.0766308	0.108452	0.156916	0.104719	0.238975			0.05	0	0.05			1.9559	2.6992	2.545			0.0388017	0.0371414	0.122237			0.0254301	0.0189125	0.0170648	0.0451807	0.00487211	0.0130233	0.0341444	0.0152498	0	0
	-0.0372037	-0.047906	0.114806	0.5175	-0.0100374	1.10147			0.1	0.0434783	0.0833333			2.4584	1.9611	3.32			0.0348787	0.00446429	0.0560166			0.0620253	0.0389089	0	0	0.0366868	0.00679579	0.0130363	0.0174155	0	0.0234375
	0.297525	0.0172561	-0.0044789	0.0286183	0.0559898	0.0914561			0.0208333	0	0.0333333			5.6571	4.0353	2.932			0.0524399	0.139433	0.0545748			0.0186335	0.0342379	0	0.0310472	0.0109223	0.00830696	0.0180699	0.0244444	0	0.0163399
	0.350034	0.138723	0.11018	-0.0418309	0.0770986	0.373601			0.105263	0	0.0869565			3.2851	4.3208	4.039			0.0479535	0.0475221	0.0878991			0.0189022	0.0542408	0.0100258	0.0131827	0	0.0564844	0.00249276	0.0403392	0	0.0224359
	0.0656035	-0.0172911	0.037198	0.442074	0.0140245	0.501944			0.166667	0.142857	0.0571429			4.9331	1.2391	2.822			0.0968251	0	0.124088			0.0312862	0.0631347	0.00490196	0	0.0431379	0.0214155	0.00974584	0	0	0.0134615
	0.0310284	1.32357	0.0905871	0.280918	0.089617	-0.0935209			0.235294	0.0666667	0.0526316			1.9505	3.6474	2.545			0.11388	0.00482044	0.0957217			0.0234587	0.0296101	0.0435998	0.0420054	0.0378401	0.0195026	0	0.00562297	0.0131435	0.0181473
	0.157576	0.867267	0.0627793	0.118464	0.156858	0.089295			0.4	0.0833333	0.142857			1.6101	1.9718	1.771			0.0945974	0.0170428	0.0881671			0.00770512	0.0670898	0.0191562	0.0356835	0.0234361	0.0404597	0	0.0153167	0	0.0180254
	-0.0664697	0.44729	0.419276	0.0407941	0.164106	0.539761			0	0	0.222222			4.9817	4.7033	3.596			0.120127	0	0.0357626			0.0371214	0.00021853	0.0532319	0.0117517	0.022263	0.00145349	0.0170301	0.00649428	0.0143915	0.0372907
	-0.000601685	0.639328	0.393191	-0.149549	0.0985249	0.0469291			0.1	0.166667	0.2			1.2805	1.6809	4.26			0.0142704	0.0324856	0			0	0.0238817	0.00669394	0.0176729	0	0	0.00093132	0.00508813	0.00945455	0
	0.0104724	0.258911	-0.425316	-0.13323	-0.305495	0.134834			0.129032	0	0.0740741			2.7016	4.5794	2.877			0.0185825	0.0412428	0			0.0235294	0.0409855	0.0302428	0.00438247	0.0139373	0.0250049	0.033023	0.0286956	0.00510204	0.00434243
	0.0791667	0.228627	0.129337	0.0313277	-0.031754	0.282679			0.0697674	0.214286	0.333333			5.8948	4.0245	5.146			0.0415165	0	0.125564			0.0138942	0.0575941	0	0	0.00423669	0	0.0136145	0.00534003	0.00303242	0.0132338
	0.0831725	0.199325	-0.0456734	-0.0210128	0.267601	0.210839			0.166667	0.0769231	0.2			1.5291	3.9652	3.043			0.049413	0.0418596	0.040104			0.0402	0.0283928	0.014202	0.0195361	0.0227907	0.0194588	0.021267	0.0101437	0.0439783	0.00347442
	0.104718	0.206367	-0.185679	0.00281114	0.231895	0.400998			0.0833333	0	0.25			1.3346	4.5902	2.988			0.110073	0.0287371	0.0597826			0.0129464	0.0455145	0.00337593	0.0350543	0.0423745	0.0361357	0.0144831	0.00305072	0.046859	0.0355963
	0.0626155	0.288936	0.479218	-0.0946943	0.193215	0.65375			0.285714	0.0909091	0.125			1.8101	3.5719	3.652				0.0174564	0.0619168			0.0166986	0.0620113	0.025462	0.0957075	0.00166852	0	0.0226237	0.00271274	0.028909	0.0186949
		0.926859	0.251802		-0.0444853	0.712434			0.08					3.4634	12.1812	4.205				0.017402				0.00509323	0.0842449	0.0166187	0.0444867	0.00923397	0	0.0172	0.00109638	0.0237727	0.0244662
		0.820425	0.449525		-0.18569	0.539506			0.0833333					1.9938		3.209								0.00016129	0.060143	0.0166187	0.0411953		0.0157295			0	0.0384615
		0.149344			-0.00263032									2.064		5.035								0.00693956	0.155575							0.0312299
														3.1284		2.213								0.0389728	0.0607688
														9.4015										0.060512
														3.5985

## Sheet: Figure S1 Data
	Figure S1 - Fluorescence ratio
	WT	R278A
	0.78106	0.832718
	0.735235	0.839356
	0.888169	1.04093
	0.778442	0.809945
	0.785759	1.07335
	0.897216	0.859862
	0.675334	0.914312
	0.725094	0.637077
	0.935786	0.844381
	0.855374	0.853364
	0.564915	0.941488
	0.58329	0.858547
	0.782048	0.809518
	0.704623	0.815414
	0.937676	0.69382
	0.456897	0.883872
	0.972154	0.945925
	0.882974	0.889557
	0.998467	0.964193
	0.837075	0.930751
	0.969534
	1.07751
	0.859026

## Sheet: Figure S2 Data
	Figure S2b - gapFRAP
	CTRL (0μm)	CTRL (0.5μm)	CTRL (1μm)	CTRL (1.5μm)	NMDA (0μm)	NMDA (0.5μm)	NMDA (1μm)	NMDA (1.5μm)
	0.0388345	0.0105623	0.0159676	0.0298939	-0.156711	0.170042	0.217747	0.260038
	0.00843509	-0.0139832	-0.0288071	-0.00490856	-0.160328	0.167091	0.665723	0.366792
	-0.0486676	-0.0681878	-0.0505696	-0.0659733	0.458304	0.257694	0.193384	0.212055
	0.158321	0.0609527	0.0504548	0.072727	-0.0207841	0.0795984	0.314829	0.806265
	0.130104	0.047847	0.0822747	0.176291	-0.178594	-0.0276646	0.0840924	0.143341
	0.0842006	0.0463929	0.0183258	0.0399596	0.0142135	0.0313807	0.0841447	0.0637489
	0.120263	-0.0315626	-0.0494464	-0.029596	0.154141	0.357131	0.55557	0.460705
	0.166095	0.0207168	0.00883855	0.0217251	-0.153635	0.339976	0.273606	0.0330683
	0.0457049	-0.00181179	0.0129672	0.0753047	-0.183928	0.141635	0.631391	0.496549
	0.0418524	0.0619887	0.0801929	0.0548184	0.228494	0.143875	0.0746092	0.0425724
	0.0745143	0.0132915	0.0140198	0.0370242	0.440804	0.666457	0.59814	0.399546
	-0.15029	-0.00723524	-0.0152928	0.164808	-0.0438523	-0.0620834	0.0720999	0.182539
	0.0570218	0.0243937	0.0177267	0.0271491	0.381062	0.635923	0.792636	0.866408
	0.0453377	0.0222855	0.0256061	0.159133	0.0599374	0.223158	0.350613	0.333356
	0.100721	0.095127	0.0698053	0.0814351
	0.117359	0.0588771	0.0298342	0.0526351
	0.0697674	0.153846	0.0588235	0.0357143
	0.166667	0.0625	0.0714286	0.214286
	0.0833333
	0.285714
	0.08
	0.0833333

## Sheet: Figure S3 Data
	Figure S3d - GJP Freq						Figure S3e - GJP Size
	WT	R278A	K279A	K281A			WT	R278A	K279A	K281A
	0.285714	0.166667	0	0.0666667			0.7997	3.475	3.3564	15.8717
	0.117647	0.15	0.0196078	0.0869565			2.2315	2.1981	2.7961	0.6681
	0.0833333	0.181818	0.0909091	0.105263			2.0532	0.8512	3.9868	1.4546
	0.0625	0.117647	0.05	0.08			2.707	0.6142	4.3693	2.3166
	0.0952381	0.125	0.0833333	0.0869565			2.0154	2.0096	2.1227	6.6267
	0.1	0.181818	0	0.117647			2.2963	2.0365	1.1691	4.5632
	0.05	0.214286	0.05	0.0555556			1.9559	3.4696	2.3274	1.5462
	0.1	0.0833333	0.142857	0.0526316			2.4584	3.8359	2.7369	3.5719
	0.0208333	0.0714286	0.0454546	0.0681818			5.6571	4.8488	1.8102	4.1538
	0.105263	0.2	0.0322581	0.0882353			3.2851	2.2951	3.3241	1.6863
	0.166667	0.0769231	0.02	0.0714286			4.9331	1.2984	1.3954	2.349
	0.235294	0.166667	0.0869565	0.0294118			1.9505	3.809	2.0742	3.2702
	0.4	0.1	0.0526316	0.0606061			1.6101	4.5309	3.0655	0.9536
	0	0.142857	0.04	0.1			4.9817	2.0958	2.5591	2.1173
	0.1	0.0714286	0.0344828	0.05			1.2805	2.7692	1.1206	5.0427
	0.129032	0.107143	0.0192308	0.0416667			2.7016	1.2284	0.9159	3.0116
	0.0697674	0.153846	0.0588235	0.0357143			5.8948	1.7402	0.9751	1.363
	0.166667	0.0625	0.0714286	0.214286			1.5291	4.8542	1.4816	1.6324
	0.0833333						1.3346	1.4816	1.9934	2.5752
	0.285714						1.8101	1.1853	1.8156	3.8898
	0.08						3.4634
	0.0833333						1.9938
							2.064
							3.1284
							9.4015
							3.5985
							5.187

[truncated: 5 more sheets: Figure S4 Data, Figure S5 Data, Figure S6 Data, Figure S7 Data, Stats]
